# Supplementary material for: Pseudo-hyperacute T-waves in a giant thoracic aortic aneurysm
Source: Eur Heart J Case Rep. 2024 Sep 14;8(9):ytae502. doi: 10.1093/ehjcr/ytae502 (PMC11427906; doi:10.1093/ehjcr/ytae502)
Supplement: ytae502_Supplementary_Data [file ytae502_supplementary_data.zip]

Archive with 1 entries (1 files):
- MP4 8sec.mp4
